# Supplementary material for: Cation Crosslinking-Induced Stable Copper Nanoclusters Powder as Latent Fingerprints Marker
Source: Nanomaterials (Basel). 2021 Dec 12;11(12):3371. doi: 10.3390/nano11123371 (PMC8708820; doi:10.3390/nano11123371)
Supplement: Supplementary file 1 [file nanomaterials-11-03371-s001.zip]

Archive with 1 entries (1 files):
- nanomaterials-1455996-SI.pdf
